# Supplementary material for: The Impact of a Family-Based Assessment and Intervention Healthy Lifestyle Programme on Health Knowledge and Beliefs of Children with Obesity and Their Families
Source: Nutrients. 2022 Oct 18;14(20):4363. doi: 10.3390/nu14204363 (PMC9607640; doi:10.3390/nu14204363)
Supplement: Supplementary file 1 [file nutrients-14-04363-s001.zip]

Archive with 1 entries (1 files):
- nutrients-1877278-supplementary.pdf
